# Supplementary material for: A speed–fidelity trade-off determines the mutation rate and virulence of an RNA virus
Source: PLoS Biol. 2018 Jun 28;16(6):e2006459. doi: 10.1371/journal.pbio.2006459 (PMC6040757; doi:10.1371/journal.pbio.2006459)
Supplement: S1 Data — (XLSX) [file pbio.2006459.s001.xlsx]

## Sheet: 1A
Passage	Replicate 1	Replicate 2	Replicate 3
1	-0.0933725	-0.144078	-0.152352
2	-0.253543	-0.195099	-0.221152
3	-0.284475	-0.323812	-0.309515
4	-0.456189	-0.45096	-0.454711
5	-0.57993	-0.505146	-0.573996
6	-0.660883	-0.613222	-0.620354

## Sheet: 1B
Fitness
0.6925
0.9668
0.4593
0.0537
0.7372
0.8241
0.1549
0.4256
0.622
0.7839
0.7325
0.6527
0.9599
0.7644
0.7346
0.8315
0.7553
0.4049
0
0.8789
0.6189
0.7347
0.989
0.7201
1.0073
1.1127
1.2768
1.1015
0.7803
0.8938
0.4413
0
0.8314
0.9521
0
0.9533
0
0.7652
1.0546
0.9247
0.6715
0
0.8693
0.5159
0.9414
0.6869
0.2588
0
0
0.4494
0
0.7697
0.8724
0
0.7464
0
0.9226
0.9568
0.9203
0.6994
0
0.9114
0.8287
0.4378
0.1631
1.083
0.7069
1.007
0.7779
0.9192
0.7234
0.8724
0.3892
0
0.6591
0
0
1.0649
0.7093
0.6372
0
0.6675
0
0
0.8369
0.2477
0.8007
0.5417
0
0
0.4444
0.952
0.7206
1.0266
0.6246
0.6982
0
0
0.9574
1.1012
0.9031
1.0864
0
0.293
0
0.891
0.8341
0
0.8589
1.03
0.9805
0.8276
0.1721
0
0.5321
0
0.8786
0.8599
1.0569
0.926
0.8571
0
0
1.0008
0.5669
0.8414
0
0
0
0
0
0.8926
0
0
0.9418
0.7589
0
0.3599
0
0.5642
0.7817
0.6147
1.1271
0.6193
0.8788
0.83
0.6385
0
0
1.0398
0.5253
0.6512
1.1271
0.8452
1.0154
0.5415
0
0.5521
0.2776
0.7796
0.4585
0.4964
0.5561
0.1744
0
0.6067
0.3036
0.6805
0.7451
0.5122
0.8904
0.8693
0.8933
1.0284
0.7993
0.7674
0.9756
0.5157
1.0186
0.8206
0.7554
0.1775
0.4952
0.6851
0.7801
0.7729
0.5231
0
0.7833
0.613
0.4621
0.2613
0.2429
0.5615
0
0.1327
0.6536
0.2864
0.9168
1.0763
0.9147
0.8141
0.5856
0.7739
0.8644
0
0
0
0.5048
0.5654
0.5422
0.0959
0
0.6572
0.5834
0.3215
0.7634
0.7543
0.8477
0.7057
1
0.4504
0.9161
0.7138
0.844
0.8916
0.83
0.8699
0.672
0.7915
0.6955
0.603
0.796
0.5428
0.3856
0.6509
0.4772
1.0276
0.7308
0.5601
0.689
0.9123
0.6605
0.5412
0.8685
0.5243
0.6722
0.541
0.6947
1.2624
0.7467
1.1928
1.0754
0.9163
0.9747
0.8806
0.9951
0.7424
0.462
0.5414
0.5871
0.9393
0.644
0
0.7265
0.892
0.9138
0
0.4783
0.7373
0.9903
1.0526
0.6351
0.9342
0.8435
0.8657
0.7636
0.9855
0.8366
0.6165
0.5714
0
0.7362
0.8951
0.5249
0.9036
0
0.7665
0.9065
0.6153
0.401
0.3142
0.4799
0.4312
0.1739
0.5323
0.9399
0.8386
0.7402
0.5965
0.1977
0.7364
0.8143
1.0104
0.8956
0.0504
0.4856
0.2002
0
0.85
0.7384
0.8486
0.9074
0.8776
1.1371
1.0024
0.8853
0.8284
0.7809
0.811
0.9508
0.8936
0.8089
0.7918
1.1075
0.8802
0.7811
0.4803
0.8148
0.2306
0.8806
0.7669
0.9137
0.7132
0
0.3508
1.6831
1.0815
1.1533
0.9265
0.6679
1.2626
0.5678
0.9375
0.9593
1.149
1.039
0.9103
0.8591
0.8301
0.7344
1.095
0.9981
1.1865
0.7645
1.0693
0.9707
0.9666
0.8353
0.9971
1.0399
0.9054
0.9436
0.8632
1.0087
0.7314
0.7796
0.9865
0.5212
0.4072
0.8039
0.9976
0.848
0.3948
0.5999
0
0.6901
1.0409
0.9386
0.8526
0
0
0.6546
1.0313
0.9999
1.0802
0.8199
0.9593
0
0.7868
0.6386
0.6037
1.147
0.9167
0.6375
1.1198
0.9767
0.9284
0.931
0.9
0.7921
1.0208
1.0596
0.9263
0.835
1.1347
0.9458
1.024
1.002
0.9976
0.9414
0.9113
1.0425
0.9278
1.0099
1.2986
0.818
0.6593
0.8007
0.852
0.7321
1.0557
0.8596
0.7235
0.5847
0
0.8305
0.5835
0.5142
0.4307
0.5222
0
0.5655
1.0615
0.9442
0.8752
0.4886
0.3447
0.8651
0.7764
0
0.7582
0.6522
1.1227
0.5938
0.8256
0.6857
1.0236
0.853
0.7984
0.6679
0
0.9669
0.7535
0
0.8686
0.8463
1.0656
0.8223
0.9093
1.061
0.8212
0.5962
0.9467
0.8941
1.1377
0.9028
0.9222
0.9366
1.1128
0.7015
1.0435
0.9035
1.327
0.9769
0.936
0.875
0.839
1.0074
0.8281
1.0732
0.8215
0.9939
0.486
0.8987
0.8573
0.9906
0.4476
0.7629
0.9991
0.6984
0
0.8866
1.2511
1.1816
0.8395
0.8633
0.807
0.7445
0
0.766
1.0249
0.7004
0.9755
1.0734
0.9795
0.8138
1.0107
0.7445
0.7914
0.3587
0.9907
0.9751
0.96
0.9029
0.8843
0.8947
0.9466
0.7649
1.086
0.6547
0.4164
1.0289
0
1.0881
0.7781
0.9941
0.8021
0.9052
0.9734
0.913
0.9282
0.8573
0.6138
0
0.3983
0.5847
0.805
0.7126
0.7713
0
0.6362
0
0.6228
0.7933
0.7049
1.1027
0.0494
0
1.0977
1.1042
0.2964
0.9985
0.8394
0.8235
0.7707
0.6009
0.5291
0.806
1.0328
0.0568
0
0.9639
0.8166
0.7334
0
0.6147
0.7914
0.6221
0.7781
0.89
0.5707
0.4395
0.9958
0.3721
0.7369
0.9455
0.9018
0.6174
0.986
0.922
0
0.5621
0.5241
0.774
0
0.9957
0.8048
0
0.5908
0.8488
0.0743
0.7482
0.995
0.6712
0.558
0.9947
0.9124
0.7397
0.6224
0.8952
0.8095
0.919
0.6942
0.7362
0.381
0.9731
0.8568
0.7093
0.7311
0.7463
0.8503
0.7969
0.7781
0.8665
0.9228
0.8391
0.8543
0.95
0.6322
0.9087
0.3133
0.9776
0.6507
0.8282
0.5857
0.8568
0.6767
0.7921
0.9823
0.8621
0.7731
0.7789
0.6622
0
0.7591
0.9502
0.8853
1.0465
0
0.7571
0.7454
0.5017
0.7188
0.9621
0.5779
1.2192
0.5601
0
0
0.8597
0.7652
0.8616
0.25
0
0.9298
0.6142
0.1026
1.095
0.8148
0.2539
0.8001
0.7593
0.9572
0.6128
0.7726
1.2632
0
0.8849
0.3632
0.8138
0.6782
0.5724
0.2133
0.7465
0.1591
0.7505
0.9778
0.683
0.7365
0.6693
1.0735
0.6156
0.6286
0.7822
0.6924
0
0
0.6585
0.9428
0.8882
0
0.6044
0
0.5963
0.2233
1.1067
0.7008
0.6626
0.8355
0.8342
0.745
0.7238
0.794
0.6547
0.8044
0.8769
0.6889
0.871
0.6009
0.8331
0.6225
0.7059
1.298
0.9273
0.4721
0.6503
0.1371
0.8513
0.3665
0.6812
0.9206
0.6144
0.822
0.5542
0.8134
0.0811
1.0446
0.9618
0.6984
0.9663
1.038
0.8522
0.5598
0.8107
0.8785
1.0514
0.7706
1.0006
0.4324
0.793
0.8316
0.6387
0.9292
0.4662
0.7657
1.0672
0.0501
0.9766
0.5348
0.4908
0.9073
0.9736
0.8898
0.8096
0.661
0.6692
0.5839
0.9805
0.9903
0.8016
0.6903
0.6584
0.9036
1.1958
0.8738
0.7951
0.8747
0.8913
0.3316
1.023
0.9834
0.5845
0.9987
0.7029
0.37
0
1.0251
0.695
1.0804
0.611
0.7619
0.742
0.5094
0
0.7589
0
1.2792
0.5863
0.808
0
0
0.9724
0.7804
0
0.8192
1.1369
0.956
0.8715
0.817
0.8165
0.5282
0
0.7787
0.4821
0.6752
0.1905
0
0
0.7003
0.7286
0.5723
0
0
0.3048
0.8624
0
0.2988
0.4835
0.7711
0.9809
0
0.0409
0
0.6676
0
0.7995
0.4527
0.6748
0.7315
0.9658
0.7035
0.593
0.1224
0.9981
0.9398
0.6779
0.5468
0.0739
0.6855
0.7041
0.8047
0
0.9836
0.7218
0.0885
0.7081
0.402
0.4763
0
0
0.6127
0.8565
0.6094
0.8321
0.6979
0.9902
0.7985
0.6199
0.5612
0.9625
0.8614
0.6825
0.3981
0.4968
0.8057
0.0923
0.1546
1.0617
0
0
0
0.6894
0.214
0.6317
0.9898
0.7897
1.0364
0
0.7132
0.2576
0.2001
0.8941
0.5669
0
1.0881
0.8483
0
0
1.0415
0.2262
0
0
0.96
0.181
0
0.9896
0.1117
0
0
0.454
0.776
0.5749
0
0.1056
0.903
0.8437
0.8494
0.7013
0.5129
0.643
0.9974
0.5855
0.1769
0
0.7437
0
0.8701
0.7893
0.9374
0.5999
0.4252
1.1313
0.8274
0.1665
0.757
0.697
0.5225
0.5937
0
0.9735
0.3123
0.6624
0.4516
0.6716
0.9325
0.8749
0.7673
0.2816
0.743
0.8335
0.7309
0.8606
0.4963
0.6979
0.5658
0.6114
0.9662
0.839
0.7885
0
0.1575
0.7787
0.8012
0.7397
0.42
0.2391
0.8839
0.7001
1.0224
0.8018
0.9712
0.6706
0.5367
0.7476
0.2508
0.8712
1.017
0.7706
0.6454
0.9297
0.9913
0.8788
0.8094
0.9419
0.9813
1.0856
0.2805
0.4053
0.8259
0.908
0.4437
0
0.6075
0.9823
0.7719
0.5994
0.6277
0.8227
0.6207
0.9257
0.6189
0.6383
0.9347
0.9688
0.7743
0.9636
0.8936
0.7053
0.4417
1.0725
0.8813
0.9458
0.6054
0.2774
0.6162
0.8229
0.8078
0.7749
0.8861
0.8973
0.8496
0.7615
0.6819
0.7085
0.8878
0.7617
0.3234
0.1752
0.6759
0.1719
0.8684
0.4598
0.8673
0.7205
0.6963
0
0.8938
0.3512
0.7433
0.6477
0
0.6436
0.5122
0.5923
0.9595
0.6772
0.9053
0
0.9488
0.6364
0.7409
0
1.0583
0.9269
0.7927
0.9371
0.8981
0.5176
0
0
0.9584
0.2103
0
0
1.0468
0
0
0.78
1.0376
0.9376
0
0.9032
0.8914
0
0.3284
0
0
0.8535
0.0324
0.9519
0.8193
0.5406
0.7668
0.8327
0
0
0.7569
0.8461
0.8401
1.0557
0.8428
0.8248
0.6013
1.1006
0.807
0.8506
0.806
1.0301
0.6447
0.5832
1.1429
0.7832
1.0283
0.395
1.0701
0.7731
0.6361
0.8891
0.4775
0
0.9027
0.4121
0.737
0.6863
0
0.5988
0.3664
0
0.8088
0
0
0.1509
0
0.7458
0.4447
0.3588
0.7941
0.5533
0
0
0
0.8733
0.6113
0.8299
0
0.5656
0.846
0.4571
0.7758
0.3841
0
0.3953
0
0
0
1.0985
1.0049
0.6859
1.1825
0.7632
0.9448
0.4295
0.8533
0.8408
0.3245
0.7797
0
1.0017
0.6246
0
0.0976
0
0
0.7367
0.7253
0.3922
0
0
0.5427
0
0
0
0
0.7239
0.5755
0.8239
0.4894
0.7627
0.6704
0
1.0424
0.5311
0
0
0.5888
0
0
0.7513
0
0
0
0.3411
0
0
0.8733
0
0.2349
0
0
0.0801
0
0.3959
0.8471
0.9526
0.3955
0.4314
0.3744
0
0.8489
0.5258
0.8491
0
0
0.9258
0.91
0.8933
0.7126
0.7008
0
0.9186
0.8234
0.6744
0.6412
0.6342
0.7657
0.7064
0
0.9945
0.7662
0.4415
0.6433
0
0.773
0.5125
0.8654
0.8331
0.7455
0.7764
0.3816
0.6311
0.5105
0.2701
0.5172
0
0.6107
0.1488
0
0
0
0
0
0.6446
0
0
0.6398
0
0.5467
0.9887
0.6751
0
0.7531
0
0.4161
0.943
0.6936
0.4805
0
0
0
0.7048
0.54
0.6104
0
0.7874
0.4526
0
1.0145
0.0472
0
0
0.4036
0.943
0.8153
0.6408
0
0
0.8719
0
0
0.1606
0
0
0.2521
0
0.6203
0.4721
0.7467
0.2433
0.7778
0.1978
0
0.3711
0
0.6493
0.9635
0
0
0.1714
0.5399
0.9917
0.8617
0.3161
0
0
0.9071
0.8238
0.5448
0.6933
0.5204
0.9592
0
0
0.8182
0.8042
0.9807
0
0
0.9111
0.9083
0
0
0
0
0
1.0259
0
0.9902
0.5719
0.7177
0.725
0.6698
0.5552
0
0.5264
0.6824
0.6491
0.723
1.0023
0.7416
0.8538
0.8187
0.787
0
0
0
0
0
0
0
0.8788
1.0315
0
0
0
0.8573
0.5198
0.6002
0.9396
0.7595
0.8224
0.6896
0.8815
1.6329
0.8429
0.6083
1.0547
0.9567
0.8128
0.4695
0
0.5057
0.5139
1.2743
1.2165
0.9056
0.6377
0.4455
1.0232
0.8693
0.8446
0.7645
0.8437
0.8095
0.5461
0.079
0.5783
0.8474
0.6939
0.7826
0.809
0.774
0.6297
0.6473
0
0.6922
0.308
0.2332
0.9869
0
0.6371
0.8146
0.8048
0.6429
0.975
0.8175
0.6841
0.7967
0.3652
0.9317
0.5036
0.8531
0.1703
0.7168
0.6875
0.8048
0.8514
0.4448
0.9091
0.8405
0.7412
1.1439
0.9033
0.8958
0.7498
0.4449
0.6957
0.476
0.8183
0
0.5659
0.9186
0
0.6135
0.7382
0.6738
0.2795
0.0614
0.9416
0.5758
0.6498
0.6479
0.8413
0
0
1.1376
0.9573
0.881
0
0
0.7037
0.9213
0.7518
0.6728
0.716
0.6444
0.6648
0.3956
0.8313
0.4581
1.045
0.8073
1.1826
0
0.7247
0.9201
0.5153
0.768
0.4731
0.9408
0.8094
0.5171
0.6262
0
0.4133
0
0.6199
0.1625
0
0
0.4819
0.4658
0.7409
0.1972
0.5275
0.9143
0.6401
1.0165
0.4932
0.6592
0.9394
0.5025
0
0.6971
0.9212
0.801
0.603
0.8933
0.4151
0.8985
1.012
0.7634
0.9263
0.7504
0.8108
0.8261
0.6958
0
0.9786
0.8283
0.8489
0.8119
0.7759
0.4611
0.7575
1.0693
0.7462
0
0.587
0.4906
0.8113
0.5898
0.6073
0
0
0.918
0.2291
0
0.5199
0.3727
0.8126
0.3973
0.966
0.875
0.8332
0
0.2327
0.5784
0.8741
0.6138
0.3447
0.6757
0.5687
0.0448
0.8374
0.7826
0.8352
0
0.6576
0
0.9545
0.6875
0.1594
0
0.7348
0
0
0.6829
0.9734
0.967
0.6525
0.7087
0
0.8784
0.8043
0.8333
0.4377
0.9785
0.9697
0.4792
0.9153
0.7718
0.7784
0.7415
0.365
0.8553
0.727
0.5705
0.8027
0.6955
0.9501
0.7958
0.7343
0.8779
0.2054
0.3789
0.8949
0
0.7112
0.6415
0.8233
0.5107
0.9777
0.7054
0.8076
0
1.0009
0.9053
0.7527
0.8618
0.8068
0.4034
0
0.3014
0.7948
0.4617
0.9772
0.8811
0.9279
0.5384
0
0.7766
0.6876
1.0737
0.6778
0.6309
0
0
0
0
0
0.4859
0
1.0124
0.9202
0.8261
0
0
0
0.6294
0.8029
0.688
1.0763
1.0333
0
0.3046
0.8713
0.6942
0.8497
0
0
0
0.242
0.7836
0.7696
0.7531
0.7811
0.5696
0
0
0
0.6522
0.6003
0.4672
0
1.4109
0.8413
0
0.4837
0.8249
0
0.2822
0
0.565
0
0.528
0.7926
0.5516
0
0.7009
0
0.6027
0
0
0.9682
0.8657
0.8323
1.0657
1.0251
0.6766
0.7226
0.4081
0.4172
0.6783
1.1037
0.9881
1.1043
1.0584
1.0014
0.7748
0.7539
0.916
0.8011
0.9098
0.472
0.7669
0.7847
0
0.3218
0.7409
0.4873
0.7172
1.0103
0.5756
0.4197
1.0183
0.5656
0.7824
0
0
0
0.4907
0
0.2069
0.8685
1.0231
0.6676
0.1429
0
0
0.6559
0.8867
0.8488
0.7765
0.3069
0
0
0.8371
0.6453
0.5897
0
0.9996
0.9788
0.6506
0
0.5866
0.4186
0.8055
0.7704
0.7246
0
0.9385
0.7707
0.7394
0.9343
0
0.4087
0.651
0.6152
0.9687
0.79
0.972
0.5525
0.8449
0.7855
1.0133
0
1.3235
0.8849
0.4538
0.981
0.6788
0.4945
0.6236
0.401
0.6009
0.9568
0.8988
0.6696
0.9392
0.9001
0.7931
0.8347
0.1831
0.9125
0.2527
0.9422
0.8119
0.5776
0.3396
0.9326
0.5736
1.0821
0.0693
1.069
0.9727
0.5709
0.06
0.943
0.2297
0.9168
0.9003
0.8904
0.8546
0.7045
0.7319
0.8205
0
1.3045
0.2547
0.9214
0.9199
0.8052
0.7256
0.9459
0.6752
0.6903
0.9924
0.9919
0.8743
0.8468
0.7794
0.2982
0
0.9112
0.3841
0.8535
1.2969
0.718
0.3294
1.0912
0.8447
0.7567
0.9945
0
0.7904
1.0153
0.911
0.8448
0.2283
0
0.6596
0.547
0.125
0
0.4336
0
0
0
1.0588
0.9738
0
0.6467
0.8603
0.8532
0.4392
0.1363
0.8321
0
0.901
0.7963
0
0.6905
0.9198
0
0
0.7386
0.8009
0.5997
0.8
0.7176
0.6717
1.2625
0.9907
0.7877
0.5537
0.8538
0.6082
0.0874
0
0
0.8003
0.445
0.293
0.9388
0
0
1.0363
0.8344
0.5105
0.4029
0.6489
0.5845
0.4444
0
0
0.6624
0.8075
0
0.8432
0.1492
0.1522
0.6487
0.8201
0.3733
0.4146
0
0.5249
0
0.3261
0.7682
0.7428
0.3591
0
0
0.612
0.2444
0
0
0.8338
0.3955
0.841
1.1235
0.6961
0.3857
0
0.8709
0.4946
0.5243
0
0.5467
1.0324
0.6971
0
0
0
0.5694
0.9402
0.9331
0.362
0.4672
0.6276
0
0
0
0
1.0593
0.6842
0.6717
0.9592
0.868
0.2443
0
0.8048
0.7462
0.7381
0.7022
0
0
0
0
0.612
0.2176
0
0
1.06
0.7515
0
1.0784
0.7423
0.7706
0.6748
0
0.8291
0.7084
0
0.6855
0.2148
0.9583
0.8124
0.9664
0.8375
0
0
0.4565
0.9612
0.8828
0
0.8099
0.4781
0.8902
0
1.0736
0.6002
0.5958
0
0
1.0364
0.9828
1.0011
0
1.0631
0.9317
0.9337
0.7097
0.9849
0.8971
0.6081
0.5921
[truncated: 6,971 more rows]

## Sheet: 1C
WT	G64S
2.48855	1.49136
2.68305	2.60638
2.34242	2.57171
2.99211	2.68124
2.43933	1.75588
2.58659	2.233
2.85733	1.80618
2.53656	2.17609
2.57864	2.1038
2.37658	2.33244
2.92012	2.32222
2.00432	2.3784
2.4843	2.70329
2.7839	2.3784
2.15229	1.70757
2.1038	1.77815
2.05308	2.05308
1.41497	1.49136
1.64345	2.45939
1.39794	1.47712
1.79239	1.83251
1.86332	2.45485
2.73239	1.90309
1.4624	1.53148
2.34635	2.02938
2.19313	1.4624
1.91381	2.29666
2.0569	2.16137
2.74115	1.41497
2.60206	2.62737
1.9345	2.15534
1.49136	2.64934
3.07555	1.90309
2.38739	1.79934
2.17898	2.13354
1.77085	1.89763
1.96379	2.62839
1.82607	2.73878
2.14613	2.31175
1.73239	1.97313
1.89763	2.7185
1.90848	2.65706
1.47712	1.47712
2.67486	1.9345
1.92942	1.92942
3.02407	2.32838
2.26482	1.94448
1.76343	2.49693
1.74036	1.63347
2.0086	2.02938
2.93095	2.33445
1.6721	1.49136
2.64247	2.0086
2.41664	2.46687
2.24797	2.18752
1.74036	2.12057
2.02119	2.78247
2.49276	1.43136
2.50243	2.26717
1.44716	1.83251
2.86629	1.78533
1.8451	1.72428
2.03743	1.72428
1.44716	2.11727
2.68574	1.83251
2.3075	1.39794
2.74194	1.44716
2.20952	2.15836
2.02119	1.4624
1.51851	2.19033
1.90309	2.20412
2.45025	2.58771
1.81291	1.5682
2.36922	1.43136
1.74819	2.25527
2.53908	1.87506
2.09691	1.96379
1.86332	2.17026
2.87216	1.44716
1.70757	2.04532
1.86332	1.4624
2.80346	2.21219
2.18469	1.4624
1.64345	1.72428
1.72428	2.07555
1.59106	1.8451
2.44405	1.39794
2.07918	1.63347
1.65321	1.66276
2.73078	1.86923
1.75588	2.57171
2.24551	1.8921
2.44248	1.8451
2.68931	2.18184
3.20058	1.85126
2.5563	1.66276
2.84572	1.8921
1.6902	2.61384
2.6149	2
2.29885	2.14922
2.27875	1.43136
2.49554	1.86332
3.00647	1.92942
1.87506	1.74819
2.81224	2.30535
1.91381	2.54033
1.89763	1.77085
2.1959	2.53782
1.87506	1.70757
2.0607	2.44091
1.64345	2.4456
1.99564	1.81954
1.8921	2.38561
2.66932	1.49136
1.75588	2.42651
2.75815	2.32838
2.233	1.54407
2.73878	1.54407
1.39794	2.19866
1.88649	1.68124
1.6721	2.99913
1.60206	1.90848
2.07918	1.49136
3.086	2.52375
1.43136	1.98227
3.16346	2.98136
1.5682	2.75588
1.43136	2.51322
2.48287	3.17085
1.89763	2.62634
1.6721	1.50515
2.15534	2.24304
2.13988	2.64444
1.51851	1.64345
2.07555	3.04179
1.65321	1.53148
1.54407	2.21219
2.7251	2.27184
1.41497	2.60423
1.716	2.0899
1.62325	2.20952
2.05308	2.19033
3.10415	2.46389
2.71181	1.4624
2.80821	1.63347
2.56585	1.77815
1.65321	2.68842
1.94939	2.0569
2.84199	2.59769
2.24304	2.79379
2.02531	1.80618
2.29226	1.61278
2.45332	1.65321
2.46687	1.53148
2.51587	2.1038
2.75511	1.65321
2.17609	1.4624
1.64345	2.47422
2.69636	1.77085
1.76343	2.52892
1.65321	1.69897
2.53275	1.59106
1.83251	2.20952
1.75588	1.97313
1.4624	1.57978
1.90848	1.49136
3.03822	1.75588
1.77085	2.22011
2.53403	2.29447
2.34242	2.61278
2.25285	1.60206
1.74819	1.69897
2.72673	1.63347
2.77305	1.59106
1.64345	1.92942
2.60959	1.63347
1.77815	2.51851
2.48287	2.32015
2.23045	1.97313
2	2.33445
1.99564	2.07555
3.11327	1.68124
2.77232	2.48996
2.26007	2.29666
3.47363	2.5955
2.50651	1.93952
2.57054	2.53403
2.00432	2.55388
1.61278	2.18752
2.24055	2.44248
2.27416	1.716
2.46687	1.99123
1.39794	1.91381
2.16435	1.86332
2.57749	2.77305
2.4609	2.13672
2.32222	1.73239
2.57978	1.88649
2.44716	1.8921
2.07918	1.81291
3.08849	2.16137
1.81291	2.17898
2.30103	1.64345
2.13033	1.43136
2.04922	2.29447
2.06819	2.47276
1.43136	1.8451
3.233	1.97313
1.44716	1.96848
2.47276	1.50515
1.92942	1.716
2.24797	2.56703
3.15351	2.20952
1.5563	1.65321
2.28103	1.716
1.88081	2.75664
2.02119	2.31175
2.17026	2.31387
2.01703	1.39794
2.89042	2.55267
2.4609
2.55751
2.56467
2.62428
2.11059
1.5563
2.43297
2.33646
2.09342
2.77232
1.47712
2.3032
1.49136
2.20412
2.16137
2.05308
1.4624
1.716
2.49554
2.72099
1.96848
2.59106
2.69461
2.65514
2.53656
2.19866
1.5563
2.22011
1.94939
2.3075
1.65321
2.13988
2.4216
2.49276
2.13672
2.33445
1.73239
2.58433
1.4624
2.13672
1.75588
2.33041
1.54407
1.79239
2.37107
1.41497
2.58659
2.88309
2.13033
1.50515
1.83251
2.19866

## Sheet: 1D
Times (hrs)	Wild-Type					3DG64S
0	4.5	4.81	4.55	4.65	5	4.67	4.69	5.08	4.93	5.08
1.5	4.59	4.4	4.25	4.64	4.69	4.08	4	4.4	4.4	4.36
2	4.4	4.16	3.86	4.4	4.5	4.38	4.27	4.5	4	4.21
2.5	4.38	4.08	4.08	4	4.33	3.86	4.21	3.81	3.78	3.93
3	5	4.55	4.67	4.86	4.65	3.55	3.93	3.72	3.75	3.6
3.5	6.31	6.45	6.44	6.21	6.55	5.25	5	5.33	5.4	4.93
4	6.72	6.75	6.72	7.08	6.65	6.36	5.81	6.21	5.93	6.08
5	7.5	7.45	7.4	7.44	7.16	6.75	6.81	7.08	6.67	6.55
7	7.6	7.38	7.55	7.43	7.67	7.62	7.6	7.92	7.45	7.45

## Sheet: 1E
Timer (hrs)	Wild-Type					3DG64S
0	3.49	3.69	3.76	3.4	3.67	3.43	3.5	3.43	3.5	3.25
1	3.36	3.55	3.42	3.5	3.55	3.31	3	3	2.75	3.21
2	3.62	3.45	3.14	3.31	3.38	3	3	2.93	3	3.4
3	3.21	3.38	3.33	2.86	3.4	2.72	2.33	2.81	2.75	3
4	5.6	5.75	5.72	6	5.75	3.65	3.62	3.6	3.5	3.92
5	6.79	6.55	6.38	6.65	6.92	5.76	5.45	5.55	5.67	5.55
6	7	7.21	7.21	7.3	7.31	6.6	6.67	6.59	7.14	6.62
7	7.67	7.36	7.33	7.38	7.5	7	7.16	7.36	7.31	7.09
8	7.57	7.56	7.55	7.6	7.5	7.5	7.44	7.55	7.85	7.5

## Sheet: 1F
Ribavirim (µM)	Replicate 1	Replicate 2	Replicate 3	Replicate 4	Replicate 5	Replicate 6
0	0.651	0.6354	0.6414
25	0.6423	0.6706	0.6845
50	0.6649	0.7232	0.7549	0.6453	0.7254	0.7706
100	0.8099	0.8436	0.8805	0.9614	0.8539	0.8616
150	0.964	1.0131	0.9617
200	1.1982	1.0901	1.1878

## Sheet: 1G
Ribavirin (µM)	WT			G64S-3nt
0	1.7e-05	7.6e-06	5.2e-06	3.6e-06	2.5e-06	6.2e-06
50	3e-05	2.5e-05	3.4e-05	5.1e-06	7.6e-06	4.9e-06
100	3.2e-05	5.1e-05	6e-05	5.8e-06	8.7e-06	6.9e-06
200	4.5e-05	6.6e-05	9.7e-05	1.8e-05	1.3e-05	1.1e-05

## Sheet: 2B
mutation	chr	P50_G64S_C1	P50_G64S_C2	P50_G64S_C3	P50_G64S_C4	P50_G64S_C5	P50_G64S_S1	P50_G64S_S2	P50_G64S_S3	P50_G64S_S4	P50_G64S_S5	P50_WT_C1	P50_WT_C2	P50_WT_C3	P50_WT_C4	P50_WT_C5	P50_WT_S1	P50_WT_S2	P50_WT_S3	P50_WT_S4	P50_WT_S5
A2542G	M_(fasta)	NA	0.0341571	NA	NA	NA	NA	NA	NA	NA	NA	NA	NA	NA	0.0259531	NA	NA	NA	NA	NA	NA
A2781G	M_(fasta)	NA	NA	NA	NA	NA	NA	NA	NA	NA	NA	NA	NA	NA	NA	NA	NA	0.0421089	0.0434184	0.624539	0.0451933
A3044G	M_(fasta)	NA	NA	NA	NA	NA	NA	NA	NA	NA	NA	NA	NA	NA	NA	0.660478	NA	0.0372711	NA	NA	NA
A3372G	M_(fasta)	0.440762	0.693684	0.301345	0.739066	0.332286	NA	NA	NA	NA	NA	NA	NA	NA	0.171546	NA	NA	NA	NA	NA	NA
A3479G	M_(fasta)	NA	NA	NA	NA	0.973549	NA	NA	NA	NA	0.0317042	0.0776595	0.37807	NA	0.0355488	NA	NA	NA	NA	NA	NA
A3644G	M_(fasta)	NA	NA	NA	NA	NA	NA	NA	NA	NA	NA	0.439151	NA	NA	NA	0.247358	NA	NA	NA	NA	NA
A3732G	M_(fasta)	NA	NA	NA	NA	0.0728782	NA	NA	NA	NA	NA	0.176859	NA	NA	NA	NA	NA	NA	NA	NA	NA
A3810G	M_(fasta)	0.997457	NA	NA	NA	NA	NA	NA	NA	NA	NA	NA	0.0976937	NA	NA	NA	NA	NA	NA	NA	NA
A3992G	M_(fasta)	0.295045	0.973362	NA	NA	NA	NA	0.93757	NA	NA	NA	NA	NA	NA	NA	NA	NA	NA	NA	NA	NA
A4366G	M_(fasta)	NA	NA	NA	NA	NA	NA	NA	NA	0.285681	NA	NA	0.352225	NA	NA	NA	NA	NA	NA	NA	NA
A4826G	M_(fasta)	0.997158	0.966595	0.69958	0.843733	0.968431	0.41053	NA	NA	NA	NA	0.0487088	NA	NA	NA	NA	NA	NA	NA	NA	NA
A4865G	M_(fasta)	NA	NA	NA	NA	NA	0.139086	0.96694	0.13996	0.32558	0.0492171	NA	NA	NA	NA	NA	NA	0.0998938	NA	NA	NA
A5239G	M_(fasta)	NA	NA	NA	NA	0.0366256	NA	NA	0.0390249	NA	NA	NA	NA	NA	NA	NA	NA	NA	NA	NA	NA
A5423G	M_(fasta)	NA	NA	NA	NA	0.0514036	NA	NA	NA	NA	NA	NA	0.320611	NA	NA	NA	NA	NA	NA	NA	NA
A5440G	M_(fasta)	NA	NA	NA	NA	NA	NA	NA	NA	NA	NA	NA	0.117107	NA	NA	NA	NA	0.22047	NA	NA	NA
A5775T	M_(fasta)	NA	NA	NA	NA	NA	0.498826	NA	0.0811925	0.0928655	0.031045	NA	NA	NA	NA	NA	NA	NA	NA	NA	NA
A5938C	M_(fasta)	NA	NA	NA	NA	NA	0.515627	NA	0.0833255	0.103123	0.027535	NA	NA	NA	NA	NA	NA	NA	NA	NA	NA
A594G	M_(fasta)	0.969954	0.154591	NA	NA	NA	NA	NA	NA	NA	NA	NA	NA	NA	NA	NA	NA	NA	NA	NA	NA
A6813G	M_(fasta)	NA	NA	NA	NA	NA	0.0897679	0.039481	NA	0.519264	0.0605752	NA	NA	NA	NA	NA	NA	NA	NA	NA	NA
A7072C	M_(fasta)	NA	NA	NA	NA	NA	0.542369	NA	0.089941	0.0980707	0.0310652	NA	NA	NA	NA	NA	NA	NA	NA	NA	NA
A806G	M_(fasta)	0.995236	0.968203	0.971638	0.972178	0.973819	0.919479	0.996912	0.991414	0.96017	0.939954	0.347737	0.344391	0.997877	0.998356	0.449671	0.892778	0.540623	0.369356	0.334423	0.360985
C1944A	M_(fasta)	0.0856788	NA	0.388967	0.466629	NA	NA	NA	NA	NA	NA	NA	NA	0.0317738	NA	NA	NA	NA	NA	NA	NA
C2554T	M_(fasta)	NA	NA	NA	NA	NA	NA	NA	NA	NA	NA	0.225382	NA	NA	NA	0.205363	NA	NA	NA	NA	NA
C2752T	M_(fasta)	NA	NA	NA	NA	NA	NA	NA	NA	NA	NA	NA	NA	NA	NA	NA	NA	0.0319238	0.0457589	NA	NA
C2762T	M_(fasta)	0.998811	0.950416	0.970121	0.974245	0.973668	NA	NA	NA	NA	NA	0.385737	0.340913	0.997289	0.978603	0.997299	NA	NA	NA	NA	NA
C3417T	M_(fasta)	NA	NA	NA	NA	NA	NA	NA	NA	NA	NA	0.887528	0.378813	NA	NA	NA	NA	NA	NA	NA	NA
C3481A	M_(fasta)	NA	NA	NA	NA	NA	NA	0.0342992	NA	NA	NA	NA	NA	0.139238	0.847377	NA	0.119842	0.227902	0.223708	NA	0.489886
C3537T	M_(fasta)	NA	NA	NA	NA	NA	NA	NA	NA	NA	NA	0.0429372	0.0861874	NA	NA	NA	NA	NA	NA	NA	NA
C3898T	M_(fasta)	NA	NA	NA	NA	NA	NA	NA	NA	NA	NA	NA	NA	0.0267652	NA	NA	0.0286526	NA	NA	NA	NA
C4219T	M_(fasta)	NA	NA	NA	0.0567771	NA	NA	NA	NA	NA	NA	NA	NA	NA	NA	NA	0.0472115	NA	NA	NA	NA
G1328A	M_(fasta)	NA	NA	NA	NA	NA	NA	NA	NA	0.294505	NA	NA	NA	NA	NA	0.9971	NA	NA	NA	NA	NA
G1372A	M_(fasta)	NA	NA	NA	NA	NA	0.365931	NA	NA	NA	NA	NA	NA	NA	NA	0.232773	NA	NA	NA	NA	NA
G2502A	M_(fasta)	NA	NA	NA	NA	NA	NA	NA	NA	NA	NA	0.0255194	NA	NA	0.0273152	NA	NA	NA	NA	NA	NA
G3070A	M_(fasta)	NA	NA	NA	NA	NA	NA	NA	NA	NA	NA	0.103114	NA	NA	NA	NA	NA	NA	0.157756	NA	NA
G3085A	M_(fasta)	NA	NA	NA	NA	NA	NA	NA	NA	NA	NA	NA	NA	NA	NA	NA	0.185056	0.104851	0.0536997	0.039487	0.0584558
G3371A	M_(fasta)	NA	0.0298711	NA	NA	0.0263581	NA	NA	NA	NA	NA	NA	NA	NA	NA	NA	0.0623222	NA	NA	NA	NA
G3492A	M_(fasta)	NA	NA	NA	NA	NA	NA	NA	NA	NA	NA	NA	NA	NA	NA	NA	0.16118	0.147075	NA	NA	0.0736686
G3512A	M_(fasta)	NA	NA	NA	0.640313	NA	NA	NA	NA	NA	NA	NA	0.368081	0.787278	NA	0.998323	NA	NA	NA	NA	NA
G3806A	M_(fasta)	NA	NA	NA	NA	NA	0.119745	NA	NA	NA	NA	NA	NA	NA	0.0331002	0.994227	NA	NA	0.202941	0.608935	0.0444885
G4094A	M_(fasta)	NA	NA	0.592409	NA	NA	NA	NA	NA	NA	NA	0.0631106	NA	NA	NA	NA	NA	NA	NA	NA	NA
G4502C	M_(fasta)	NA	NA	NA	0.123808	NA	NA	NA	NA	NA	0.873614	NA	NA	NA	0.955801	NA	NA	NA	NA	NA	NA
G4502T	M_(fasta)	NA	NA	NA	NA	NA	0.153018	NA	0.850556	0.528813	0.0507633	NA	NA	NA	NA	NA	0.644591	0.220662	0.401072	0.299787	0.13659
G4512A	M_(fasta)	NA	NA	0.223857	NA	NA	NA	NA	NA	NA	NA	0.0330997	0.119454	0.612661	NA	NA	NA	NA	NA	NA	NA
G686T	M_(fasta)	NA	NA	NA	NA	NA	NA	NA	NA	NA	NA	0.614083	0.622583	NA	NA	0.548594	NA	NA	NA	NA	0.118976
G776A	M_(fasta)	0.713813	0.143821	0.88512	0.301351	0.704456	NA	NA	NA	NA	NA	NA	0.138804	0.887359	0.839201	NA	NA	NA	NA	NA	NA
G776T	M_(fasta)	NA	NA	NA	NA	NA	NA	NA	NA	NA	NA	0.620067	0.626493	NA	NA	0.560622	NA	0.11581	0.0263443	NA	0.123706
G795A	M_(fasta)	NA	0.967341	NA	NA	NA	NA	NA	NA	NA	NA	NA	0.0826035	0.0613581	NA	NA	NA	NA	NA	NA	NA
T1193C	M_(fasta)	NA	NA	NA	0.171466	NA	NA	NA	NA	NA	0.0339213	NA	NA	NA	NA	NA	NA	NA	NA	NA	NA
T1614C	M_(fasta)	NA	NA	NA	NA	NA	0.179743	NA	NA	NA	NA	NA	NA	NA	NA	NA	0.0358552	NA	NA	0.282484	0.0268296
T2056C	M_(fasta)	NA	NA	NA	NA	NA	NA	NA	NA	NA	NA	NA	0.27209	NA	0.536487	NA	NA	NA	NA	NA	NA
T2812C	M_(fasta)	NA	NA	NA	NA	NA	NA	NA	NA	NA	NA	NA	NA	NA	0.0271543	NA	NA	NA	NA	NA	0.0306491
T3079C	M_(fasta)	NA	NA	NA	NA	NA	NA	NA	NA	NA	NA	NA	0.336709	NA	NA	NA	NA	0.145654	0.0417478	NA	NA
T3193C	M_(fasta)	NA	NA	NA	NA	NA	0.140181	NA	NA	NA	NA	NA	NA	NA	NA	NA	0.0278238	NA	NA	NA	NA
T3803C	M_(fasta)	0.57748	NA	NA	NA	NA	NA	NA	NA	NA	NA	NA	NA	0.0512936	NA	NA	NA	NA	NA	NA	NA
T3809C	M_(fasta)	NA	NA	0.694182	NA	NA	NA	NA	NA	NA	NA	NA	NA	0.629586	NA	NA	NA	NA	NA	NA	NA
T4835C	M_(fasta)	NA	NA	NA	NA	NA	NA	NA	NA	NA	NA	NA	NA	NA	NA	0.037498	NA	0.0262645	NA	NA	NA
T4984C	M_(fasta)	NA	NA	NA	NA	NA	NA	NA	NA	NA	NA	NA	NA	NA	NA	NA	NA	0.173755	0.247502	NA	0.0612419
T5001C	M_(fasta)	NA	NA	NA	NA	NA	NA	NA	NA	0.0679085	NA	NA	NA	NA	NA	NA	NA	NA	0.04965	NA	NA
T5125C	M_(fasta)	0.17842	NA	NA	NA	NA	NA	NA	NA	NA	NA	0.0336805	NA	NA	NA	NA	NA	0.112528	NA	NA	NA
T5132C	M_(fasta)	NA	NA	0.688923	NA	NA	0.0405656	NA	NA	NA	NA	NA	NA	NA	NA	NA	NA	NA	NA	NA	NA
T6261C	M_(fasta)	NA	0.0653968	0.0384822	NA	0.0766755	0.193559	0.949079	0.240224	0.621144	0.185662	NA	NA	NA	NA	NA	NA	0.0283602	0.187131	NA	NA
T6343C	M_(fasta)	NA	NA	NA	NA	NA	NA	NA	NA	0.0818447	0.0777429	NA	NA	NA	NA	NA	NA	NA	NA	NA	NA
T6937C	M_(fasta)	NA	0.0973909	NA	NA	NA	NA	NA	NA	NA	NA	0.582899	NA	NA	NA	NA	NA	NA	NA	NA	NA
T698C	M_(fasta)	NA	NA	NA	NA	NA	NA	NA	NA	NA	NA	NA	0.028138	0.151782	NA	NA	NA	NA	NA	NA	NA

## Sheet: 2C
WT	3DG64S	3DG64S ; I92T	3DG64S ; K276R	3DG64S ; I92T ; K276R	3DK276R	2CV127L	3DG64S 2CV127L	VP4S22G
1.1142	0.6075	0.643	0.6113	0.7747	0.9524	1.5215	1.0978	2.6054
1.0406	0.6076	0.6276	0.5902	0.7555	0.8684	1.4114	1.1694	2.437
1.0738	0.6081	0.68	0.487	0.7318	0.9348	1.6748	1.0715	2.8466
1.1195	0.6709		0.5312	0.7632
1.1052	0.7213		0.524	0.7679
1.1261	0.7262			0.7891
1.0652	0.739
1.0433	0.7114
0.9998	0.668
1.006	0.6387
0.9753	0.6392
0.9514	0.7478

## Sheet: 2D
WT	3DG64S	3DG64S ; I92T	3DG64S ; K276R	3DG64S ; I92T ; K276R	3DK276R
1.7e-05	8.7e-06	6.7e-06	8.3e-06	3.6e-06	1.2e-05
7.6e-06	4.1e-06	5.1e-06	5.1e-06	1.1e-05	9.2e-06
5.2e-06	3.6e-06	3.5e-06	5.1e-06	7.9e-06	7.9e-06
9e-06	2.5e-06		4.6e-06	1e-05	1e-05
7.8e-06	6.2e-06			9e-06	4.3e-06
1.2e-05	6.6e-06			9.5e-06	1.1e-05
7.8e-06	3.6e-06			1e-05	8.9e-06

[truncated: 13 more sheets: 2E, 3A, 3B, 4B 10e5, 4B 10e6, 4B 10e7, 4C, 4D, 4E, 4F, S2A, S2 B, S3]
